# Supplementary material for: Timing of the Sense of Volition in Patients With Schizophrenia
Source: Front Neurosci. 2020 Oct 30;14:574472. doi: 10.3389/fnins.2020.574472 (PMC7662453; doi:10.3389/fnins.2020.574472)
Supplement: Supplementary file 1 [file Table_1.XLSX]

## Sheet: Final Dataset
Subject	Code	S	W-S	M-S	(W-S)-(M-S)	Decide BP1 onset	Decide BP amp	Decide BP2	Move BP1 onset	Move BP amp	Move BP2 onset	SAPS (total)	Hall. & Del.	Hall. Alone	15-19
1	1	53.25	-92.4	19.9	112.3	-2270	-11.0863	-738	-2200	-14.8291	-654	57	32	9	7
2	1	12.8	-2.8	58.3	61.1	-900	-6.3884	-183	undetectable	-2.4271	-549	32	24	7	4
3	1	147.2	-257.2	22.8	280	artifacts	artifacts	artifacts	artifacts	artifacts	artifacts	30	30	8	12
4	1	49.8	198	98	100	-1230	-7.1441	-275	-1620	-14.422	-625	33	33	11	15
5	1	92	100.2	50.2	50	undetectable	-2.915	-352	undetectable	-0.2655	-262	3	0	0	0
7	1	7.2	-177.2	-7.2	170	-3170	3.8785	-405	-3450	2.1261	-343	0	6	3	0
8	1	36.6	-6.6	-16.6	10	artifacts	artifacts	artifacts	artifacts	artifacts	artifacts	24	24	6	11
9	1	30	100	120	20	artifacts	artifacts	artifacts	artifacts	artifacts	artifacts	declined	declined	declined	declined
10	1	18.4	100	40	60	-3070	-5.776	-555	-2790	-5.3104	-1040	declined	declined	declined	declined
11	1	112.2	-160	-90	70	-1520	-8.3665	-396	-1760	-6.1718	-1071	24	24	12	9
12	1	109	0	-60	60	-3130	-5.2441	-457	-3600	-12.4166	-590	0	0	0	0
13	1	79.8	-50	-140	90	-2050	5.572	undetectable	-1570	0.7848	undetectable	25	19	10	0
14	1	-0.4	-10	-70	60	-1910	-7.2293	undetectable	-1670	-11.5906	-1155	0	0	0	0
15	1	84.2	-10	-130	120	-1830	-7.4312	-444	-2090	-7.2957	-435	1	1	0	0
3	0	64	-44	56	100	-2630	-19.661	-687	-3210	-15.1651	-290
4	0	39.6	-36.6	13.8	50.4	artifacts	artifacts	artifacts	artifacts	artifacts	artifacts
5	0	-67.2	-105	2.4	107.4	-1530	-9.8892	-435	-1340	-11.7112	-476
6	0	60.6	-90.6	79.4	170	-1850	-10.4412	-798	-1730	-12.0501	-857
9	0	158.6	-598.6	-128.6	470	-2140	-13.1437	-404	-2940	-15.6875	-666
10	0	43.8	-113.8	-23.8	90	-2460	-8.4876	-504	-790	-6.0072	-593
12	0	-22.4	-27.6	52.4	80	-1700	-4.6304	-207	-2420	-3.38	-541
13	0	33	17	-73	90	-2700	-1.9497	undetectable	undetectable	0.0814	undetectable
14	0	-57.4	-212.6	37.4	250	-3800	-4.2099	-590	-3260	-9.6351	undetectable
15	0	40	-100	170	270	artifacts	artifacts	artifacts	artifacts	artifacts	artifacts
17	0	33.6	-313.6	56.4	370	undetectable	-5.029	-750	-484	-6.1245	-474
18	0	-60.2	-69.2	-100.8	31.6	-802	-13.0606	undetectable	-1670	-15.1663	undetectable
19	0	33.2	-113.2	66.8	180	-1980	-10.4763	undetectable	-1870	-9.1705	undetectable
Code: hv=0, sz pt=1
